# Supplementary material for: Structure and Electrocatalytic Properties of Sulfur-Containing Multi-Walled Carbon Nanotubes on a Titanium Substrate Modified by a Helium Ion Beam
Source: Nanomaterials (Basel). 2024 Dec 4;14(23):1948. doi: 10.3390/nano14231948 (PMC11642979; doi:10.3390/nano14231948)
Supplement: Supplementary file 1 [file nanomaterials-14-01948-s001.zip]

Archive with 1 entries (1 files):
- nanomaterials-3290344-supplementary.pdf
